# Supplementary material for: Recommendations for HLA Genotyping Data Standards and Clinical Laboratory Staffing Considerations
Source: HLA. 2026 Apr 20;107:e70725. doi: 10.1111/tan.70725 (PMC13094400; doi:10.1111/tan.70725)
Supplement: Supplementary file 1 — Data S1: tan70725‐sup‐0001‐DataS1.zip. [file TAN-107-e70725-s001.zip]

Archive with 3 entries (2 files):
- tan70725-sup-0001-DataS1/
- tan70725-sup-0001-DataS1/tan70725-sup-0001-FigureS1.pdf
- tan70725-sup-0001-DataS1/tan70725-sup-0002-FigureS1.xml
