# Supplementary material for: Recommendations for HLA Genotyping Data Standards and Clinical Laboratory Staffing Considerations
Source: HLA. 2026 Apr 20;107:e70725. doi: 10.1111/tan.70725 (PMC13094400; doi:10.1111/tan.70725)
Supplement: Supplementary file 1 — Data S1: tan70725‐sup‐0001‐DataS1.zip. [file TAN-107-e70725-s001.zip › tan70725-sup-0001-DataS1/tan70725-sup-0002-FigureS1.xml]

<?xml version="1.0" 
      encoding="utf-8"?>
	  
<!-- This HML file provides a detailed example meeting the proposed recommendations, indicated as: -->
<!-- * MINIMAL RECOMMENDATION -->
<!-- * GENERAL RECOMMENDATION -->
<!-- * OPTIONAL RECOMMENDATION -->
<!-- See table/schema 1 in the main document for reference to the RECOMMENDATIONS -->

<!-- The details below have been limited to a single locus (HLA-B) for clarity -->
<!-- Annotations in this file are here for the sole purpose of explaining the content -->


<!-- MINIMAL RECOMMENDATION: Electronic (machine-readable and portable) format -->
<!-- This file follows the HML schema, which is an xml format. Details are listed in the first section -->
<!-- XML declaration specifying the XML version and character encoding used in this file. PLEASE NOTE: The line above MUST be the very first line in the HML and may not be preceded by comments. -->


<!-- GENERAL RECOMMENDATION: HML. Report here the used schema and the specific version -->
<!-- details on the xml schema -->
<hml xmlns="http://schemas.nmdp.org/spec/hml/1.0"
     xmlns:xsi="http://www.w3.org/2001/XMLSchema-instance"
     xsi:schemaLocation="http://schemas.nmdp.org/spec/hml/1.0 https://schemas.nmdp.org/spec/hml/1.0.2/hml-1.0.2.xsd"
     version="1.0.2"
     project-name="20260316_HLA">
  
  <!-- the hmlid gives this document a locally unique identifier -->
  <hmlid root="2.16.840.1.113883.19.3.999.5">
  </hmlid>
  
  <!-- the section below identifies the reporting center -->
  <reporting-center reporting-center-id="NUT">
  </reporting-center>
 
  <!-- the following section describes all aspects of the sample -->
  <!-- sample ID and the center-code of the center that executed the typing -->
  <sample id="123456789012" center-code="NUTT">
    <!--How was the sample collected? -->
    <collection-method>Buccal swab</collection-method>

	<!-- Below follows the actual typing information for this specific sample -->
	<!-- For which gene family was this sample typed and on what date? -->
    <typing gene-family="HLA" 
			date="2026-03-16">
	  

	  <!-- MINIMAL RECOMMENDATION: Allele assignment - IPD-IMGT/HLA Database version -->
	  <!-- When were the alleles assigned? Which database was used? -->
      <allele-assignment date="2026-03-15" 
						 allele-db="IPD-IMGT/HLA" 
						 allele-version="3.48.0">
	    
		<!-- MINIMAL RECOMMENDATION: Allele assignment - Genotype in GL String format (full resolution) -->
		<!-- What was the typing result? -->
        <glstring>HLA-B*15:03:01:02/HLA-B*15:03:01:08+HLA-B*50:02:01:01</glstring>
      </allele-assignment>
	  

	  <!-- MINIMAL RECOMMENDATION: Must contain elements: Typing Method -->
      <!-- What typing methodology was used? -->	  
      <typing-method>
        <sbt-ngs locus="HLA-B" 
		         test-id="HLA-NGS-B-ASSAY-2047" 
				 test-id-source="manufacturer">
	      
		  <!-- MINIMAL RECOMMENDATION: Must contain elements - kit/lot number -->
		  <!-- Which reagents were used? -->
		  <property name="kit-name" 
		            value="NGS Kit Name"/>
		  <property name="lot-number" 
		            value="LOT-26A123"/>
		  
		  <!-- MINIMAL RECOMMENDATION: Must contain elements - Platform -->
		  <!-- Which platform was used? -->
		  <property name="platform" 
		            value="Illumina NovaSeq"/>
		    
          <raw-reads uri="123456789012_ABCDEFGHIJ_S01_L001_R1_001.fastq.gz" 
		             format="fastq" 
					 paired="true" 
					 pooled="true" 
					 availability="private" 
					 adapter-trimmed="false" 
					 quality-trimmed="false">
		  </raw-reads>
          
		  <raw-reads uri="123456789012_ABCDEFGHIJ_S01_L001_R2_001.fastq.gz" 
		             format="fastq" 
					 paired="true" 
					 pooled="true" 
					 availability="private" 
					 adapter-trimmed="false" 
					 quality-trimmed="false">
		  </raw-reads>
        </sbt-ngs>
      </typing-method>
	  

      <consensus-sequence date="2026-03-15">
        <reference-database name="ipd-imgt/hla" 
		                    description="IPD-IMGT/HLA Database" 
							version="3.48.0" 
							availability="public" 
							curated="true" 
							uri="http://www.ebi.ac.uk/ipd/imgt/hla">
							
	      <!-- OPTIONAL RECOMMENDATION: HLA consensus sequences-->
		  <!-- Which sequences were used as reference? What part of it? What is the accession number of the reference sequence in the IPD-IMGT/HLA database? -->
    	  <reference-sequence id="ref15" 
		                      name="B*15:03:01:02" 
							  start="0" 
							  end="3864" 
							  accession="HLA14102" 
							  uri="http://www.ebi.ac.uk/ipd/imgt/hla">
		  </reference-sequence>
		  
          <reference-sequence id="ref16" 
		                      name="B*50:02:01:01" 
							  start="0" 
							  end="3868" 
							  accession="HLA00342" 
							  uri="http://www.ebi.ac.uk/ipd/imgt/hla">
		  </reference-sequence>
        </reference-database>
		
		<!-- MINIMAL RECOMMENDATION: Must contain elements: Exons targeted; Phasing -->
        <consensus-sequence-block reference-sequence-id="ref15" 
		                          start="0" 
								  end="20" 
								  strand="-1" 
								  phase-set="0" 
								  continuity="false" 
								  expected-copy-number="1">
          <sequence>GATCAGGACGAAGTCCCAGG</sequence>
        </consensus-sequence-block>
		
        <consensus-sequence-block reference-sequence-id="ref15" 
		                          start="20" 
								  end="1751" 
								  strand="-1" 
								  phase-set="1" 
								  continuity="true" 
								  expected-copy-number="1">
          <sequence>TCCCGGACGGGGCTCTCAGGGTCTCAGGCTCCGAGAGCCTTGTCTGCATTGGGGAGGCGCAGCGTTGGGGATTCCCCACTCCCACGAGTTTCACTTCTTCTCCCAACCTATGTCGGGTCCTTCTTCCAGGATACTCGTGACGCGTCCCCATTTCCCACTCCCATTGGGTGTCGGGTGTCTAGAGAAGCCAATCAGTGTCGCCGGGGTCCCAGTTCTAAAGTCCCCACGCACCCACCCGGACTCAAAATCTCCTCAGACGCCGAGATGCGGGTCACGGCGCCCCGAACCGTCCTCCTGCTGCTCTCGGGAGCCCTGGCCCTGACCGAGACCTGGGCCGGTGAGTGCGGGGTCGGCAGGGAAATGGCCTCTGTGGGGAGGAGCGAGGGGACCGCAGGCGGGGGCGCAGGACCCGGGGAGCCGCGCCGGGAGGAGGGTCGGGCGGGTCTCAGCCCCTCCTCGCCCCCAGGCTCCCACTCCATGAGGTATTTCTACACCGCCATGTCCCGGCCCGGCCGCGGGGAGCCCCGCTTCATCTCAGTGGGCTACGTGGACGACACGCAGTTCGTGAGGTTCGACAGCGACGCCGCGAGTCCGAGAGAGGAGCCGCGGGCGCCGTGGATAGAGCAGGAGGGGCCGGAGTATTGGGACCGGGAGACACAGATCTCCAAGACCAACACACAGACTTACCGAGAGAGCCTGCGGAACCTGCGCGGCTACTACAACCAGAGCGAGGCCGGTGAGTGACCCCGGCCTGGGGCGCAGGTCACGACTCCCCATCCCCCACGTACGGCCCGGGTCGCCCCGAGTCTCCGGGTCCGAGATCCGCCCCCCTGAGGCCGCGGGACCCGCCCAAACCCTCGACCGGCGAGAGCCCCAGGCGCGTTTACCCGGTTTCATTTTCAGTTGAGGCCAAAATCCCCGCGGGTTGGTCGGGGCGGGGCGGGGCTCGGGGGACGGGGCTGACCGCGGGGCCTGGGCCAGGGTCTCACACCCTCCAGAGGATGTACGGCTGCGACGTGGGGCCGGACGGGCGCCTCCTCCGCGGGCATGACCAGTCCGCCTACGACGGCAAGGATTACATCGCCCTGAACGAGGACCTGAGCTCCTGGACCGCGGCGGACACGGCGGCTCAGATCACCCAGCGCAAGTGGGAGGCGGCCCGTGAGGCGGAGCAGCTGAGAGCCTACCTGGAGGGCCTGTGCGTGGAGTGGCTCCGCAGATACCTGGAGAACGGGAAGGAGACGCTGCAGCGCGCGGGTACCAGGGGCAGTGGGGAGCCTTCCCCATCTCCTATAGGTCGCCGGGGATGGCCTCCCACGAGAAGAGGAGGAAAATGGGATCAGCGCTAGAATGTCGCCCTCCCTTGAATGGAGAATGGCATGAGTTTTCCTGAGTTTCCTCTGAGGGCCCCCTCTTCTCTCTAGGACAATTAAGGGATGACGTCTCTGAGGAAATGGAGGGGAAGACAGTCCCTAGGATAGTGATCAGGGGTCCCCTTTGACCCCTGCAGCAGCCTTGGGAACCGTGACTTTTCCTCTCAGGCCTTGTTCTCTGCCTCACACTCAGTGTGTTTGGGGCTCTGATTCCAGCACTTCTGAGTCACTTTACCTCCACTCAGATCAGGAGCAGAAGTCCCTGTTCCCCGCTCAGAGACTCGAACTTTCCAATGAATAGGAGATTATCCCAGGTGCCTGCGTCCAGGCTGGTGTCTGGGTTCTGTGCCCCTTCCCT</sequence>
        </consensus-sequence-block>
        
		<consensus-sequence-block reference-sequence-id="ref15" 
		                          start="1751" 
								  end="2529" 
								  strand="-1" 
								  phase-set="2" 
								  continuity="true" 
								  expected-copy-number="1">
          <sequence>ACCCCAGGTGTCCTGTCCATTCTCAGGCTGGTCACATGGGTGGTCCTAGGGTGTCCCATGAGAGATGCAAAGCGCCTGAATTTTCTGACTCTTCCCATCAGACCCCCCAAAGACACATGTGACCCACCACCCCATCTCTGACCATGAGGCCACCCTGAGGTGCTGGGCCCTGGGCTTCTACCCTGCGGAGATCACACTGACCTGGCAGCGGGATGGCGAGGACCAAACTCAGGACACCGAGCTTGTGGAGACCAGACCAGCAGGAGATAGAACCTTCCAGAAGTGGGCAGCTGTGGTGGTGCCTTCTGGAGAAGAGCAGAGATACACATGCCATGTACAGCATGAGGGGCTGCCGAAGCCCCTCACCCTGAGATGGGGTAAGGAGGGGGATGAGGGGTCATATCTGTTCTCAGGGAAAGCAGGAGCCCTTCTGGAGCCCTTCAGCAGGGTCAGGGCCCCTCATCTTCCCCTCCTTTCCCAGAGCCATCTTCCCAGTCCACCATCCCCATCGTGGGCATTGTTGCTGGCCTGGCTGTCCTAGCAGTTGTGGTCATCGGAGCTGTGGTCGCTACTGTGATGTGTAGGAGGAAGAGCTCAGGTAGGGAAGGGGTGAGGGGTGGGGTCTGGGTTTTCTTGTCCCACTGGGGGTTTCAAGCCCCAGGTAGAAGTGTTCCCTGCCTCATTACTGGGAAGCAGCATCCACACAGGGGCTAACGCAGCCTGGGACCCTGTGTGCCAGCACTTACTCTTTTGTGCAGCACATGTGACAATGAAGGAC</sequence>
        </consensus-sequence-block>
        
		<consensus-sequence-block reference-sequence-id="ref15" 
		                          start="2529" 
								  end="2991" 
								  strand="-1" 
								  phase-set="3" 
								  continuity="true" 
								  expected-copy-number="1">
          <sequence>AGATGTATCGCCTTGATGGTTGTGGTGTTGGGGTCCTGATTCCAGCATTCATGAGTCAGGGGAAGGTCCCTGCTAAGGACAGACCTTAGGAGGGCAGTTGGTCCAGGACCCACACTTGCTTTCCTCGTGTTTCCTGATCCTGCCCTGGGTCTGTAGTCATACTTCTGGAAATTCCTTTTGGTTCCAAGACGAGGAGGTTCCTCTAAGATCTCATGGTCCTGCTTCCTCCCAGTCCCCTCACAGGACATTTTCTTCCCACAGGTGGAAAAGGAGGGAGCTACTCTCAGGCTGCGTGTAAGTGGTGGGGGTGGGAGTGTGGAGGAGCTCACCCACCCCATAATTCCTCCTGTCCCACGTCTCCTGCGGGCTCTGACCAGGTCCTGTTTTTGTTCTACTCCAGCCAGCGACAGTGCCCAGGGCTCTGATGTGTCTCTCACAGCTTGAAAAGGTGAGATTCTTGGG</sequence>
        </consensus-sequence-block>
		
        <consensus-sequence-block reference-sequence-id="ref15" 
		                          start="3033" 
								  end="3089" 
								  strand="-1" 
								  phase-set="3" 
								  continuity="false" 
								  expected-copy-number="1">
          <sequence>AGTGGGGAAAGGCCTGGGTAATGGAGATTCTTTGATTGGGATGTTTCGCGTGTGTC</sequence>
        </consensus-sequence-block>
		
        <consensus-sequence-block reference-sequence-id="ref15" 
		                          start="3089" 
								  end="3326" 
								  strand="-1" 
								  phase-set="4" 
								  continuity="true" 
								  expected-copy-number="1">
          <sequence>GTGGGCTGTTCAGAGTGTCATCACTTACCATGACTAACCAGAATTTGTTCATGACTGTTGTTTTCTGTAGCCTGAGACAGCTGTCTTGTGAGGGACTGAGATGCAGGATTTCTTCACGCCTCCCCTTTGTGACTTCAAGAGCCTCTGGCATCTCTTTCTGCAAAGGCACCTGAATGTGTCTGCGTCCCTGTTAGCATAATGTGAGGAGGTGGAGAGACAGCCCACCCTTGTGTCCAC</sequence>
        </consensus-sequence-block>
		
        <consensus-sequence-block reference-sequence-id="ref16" start="0" end="20" strand="-1" phase-set="0" continuity="false" expected-copy-number="1">
          <sequence>GATCAGGACGAAGTCCCAGG</sequence>
        </consensus-sequence-block>
		
        <consensus-sequence-block reference-sequence-id="ref16" 
		                          start="20" 
								  end="1755" 
								  strand="-1" 
								  phase-set="1" 
								  continuity="true" 
								  expected-copy-number="1">
          <sequence>CCCCGGGCGGGGCTCTCAGGGTCTCAGGCTCCGAGGGCCGCGTCTGCAATGGGGAGGCGCAGCGTTGGGGATTCCCCACTCCCACGAGTTTCACTTCTTCTCCCAACCTATGTCGGGTCCTTCTTCCAGGATACTCGTGACGCGTCCCCATTTCCCACTCCCATTGGGTGTCGGGTGTCTAGAGAAGCCAATCAGCGTCGCCGTGGTCCCAGTTCTAAAGTCCCCACGCACCCACCCGGACTCAGAATCTCCTCAGACGCCGAGATGCGGGTCACGGCACCCCGAACCGTCCTCCTGCTGCTCTCGGCGGCCCTGGCCCTGACCGAGACCTGGGCCGGTGAGTGCGGGTCGGCAGGGAAATGGCCTCTGTGGGGAGGAGCGAGGGGACCGCAGGCGGGGGCGCAGGACCCGGGGAGCCGCGCCGGGAGGAGGGTCGGGCGGGTCTCAGCCCCTCCTCGCCCCCAGGCTCCCACTCCATGAGGTATTTCCACACCGCCATGTCCCGGCCCGGCCGCGGGGAGCCCCGCTTCATCACCGTGGGCTACGTGGACGACACGCTGTTCGTGAGGTTCGACAGCGACGCCACGAGTCCGAGGAAGGAGCCGCGGGCGCCATGGATAGAGCAGGAGGGGCCGGAGTATTGGGACCGGGAGACACAGATCTCCAAGACCAACACACAGACTTACCGAGAGAGCCTGCGGAACCTGCGCGGCTACTACAACCAGAGCGAGGCCGGTGAGTGACCCCGGCCCGGGGCGCAGGTCACGACTCCCCATCCCCCACGTACGGCCCGGGTCGCCCCGAGTCTCCGGGTCCGAGATCCGCCCCCCTGAGGCCGCGGGACCCGCCCAGACCCTCGACCGGCGAGAGCCCCAGGCGCGTTTACCCGGTTTCATTTTCAGTTGAGGCCAAAATCCCCGCGGGTTGGTCGGGGCGGGGCGGGGCGGGGCTCGGGGGACGGGGCTGACCGCGGGGCCTGGGCCAGGGTCTCACACTTGGCAGAGGATGTATGGCTGCGACCTGGGGCCCGACGGGCGCCTCCTCCGCGGGTATAACCAGTTAGCCTACGACGGCAAGGATTACATCGCCCTGAACGAGGACCTGAGCTCCTGGACCGCGGCGGACACCGCGGCTCAGATCACCCAGCGCAAGTGGGAGGCGGCCCGTGAGGCGGAGCAGCTGAGAGCCTACCTGGAGGGCCTGTGCGTGGAGTCGCTCCGCAGATACCTGGAGAACGGGAAGGAGACGCTGCAGCGCGCGGGTACCAGGGGCAGTGGGGAGCCTTCCCCATCTCCTATAGGTCGCCGGGGATGGCCTCCCACGAGAAGAGGAGGAAAATGGGATCAGCGCTAGAATGTCGCCCTCCCTTGAATGGAGAATGGCATGAGTTTTCCTGAGTTTCCTCTGAGGGCCCCCTCTTCTCTCTAGGACAATTAAGGGATGACGTCTCTGAGGAAATGGAGGGGAAGTCAGTCCCTAGAATACTGATCAGGGGTCCCCTTTGACCCCTGCAGCAGCCTTGGGAACCGTGACTTTTCCTCTCAGGCCTTGTTCTCTGCCTCACACTCAGTGTGTTTGGGGCTCTGATTCCAGCACTTCTGAGTCACTTTACCTCCACTCAGATCAGGAGCAGAAGTCCCTGTTCCCCGCTCAGAGACTCGAACTTTCCAATGAATAGGAGATTATCCCAGGTGCCTGCGTCCAGGCTGGTGTCTGGGTTCTGTGCCCCTTCCCC</sequence>
        </consensus-sequence-block>
		
        <consensus-sequence-block reference-sequence-id="ref16" 
		                          start="1755" 
								  end="2533" 
								  strand="-1" 
								  phase-set="2" 
								  continuity="true" 
								  expected-copy-number="1">
          <sequence>ACCCCAGGTGTCCTGTCCATTCTCAGGCTGGTCACATGGGTGGTCCTAGGGTGTCCCATGAGAGATGCAAAGCGCCTGAATTTTCTGACTCTTCCCATCAGACCCCCCAAAGACACATGTGACCCACCACCCCATCTCTGACCATGAGGCCACCCTGAGGTGCTGGGCCCTGGGCTTCTACCCTGCGGAGATCACACTGACCTGGCAGCGGGATGGCGAGGACCAAACTCAGGACACCGAGCTTGTGGAGACCAGACCAGCAGGAGATAGAACCTTCCAGAAGTGGGCAGCTGTGGTGGTGCCTTCTGGAGAAGAGCAGAGATACACATGCCATGTACAGCATGAGGGGCTGCCGAAGCCCCTCACCCTGAGATGGGGTAAGGAGGGGGATGAGGGGTCATATCTGTTCTCAGGGAAAGCAGGAGCCCTTCTGGAGCCCTTCAGCAGGGTCAGGGCCCCTCATCTTCCCCTCCTTTCCCAGAGCCATCTTCCCAGTCCACCATCCCCATCGTGGGCATTGTTGCTGGCCTGGCTGTCCTAGCAGTTGTGGTCATCGGAGCTGTGGTCGCTACTGTGATGTGTAGGAGGAAGAGCTCAGGTAGGGAAGGGGTGAGGGGTGGGGTCTGGGTTTTCTTGTCCCACTGGGGGTTTCAAGCCCCAGGTAGAAGTGTTCCCTGCCTCATTACTGGGAAGCAGCATCCACACAGGGGCTAACGCAGCCTGGGACCCTGTGTGCCAGCACTTACTCTTTTGTGCAGCACATGTGACAATGAAGGAC</sequence>
        </consensus-sequence-block>
		
        <consensus-sequence-block reference-sequence-id="ref16" 
		                          start="2533" 
								  end="2995" 
								  strand="-1" 
								  phase-set="3" 
								  continuity="true" 
								  expected-copy-number="1">
          <sequence>GGATGTATCGCCTTGATGGTTGTGGTGTTGGGGTCCTGATTCCAGCATTCATGAGTCAGGGGAAGGTCCCTGCTAAGGACAGACCTTAGGAGGGCAGTTGGTCCAGGACCCACACTTGCTTTCCTCGTGTTTCCTGATCCTGCCTTGGGTCTGTAGTCATACTTCTGGAAATTCCTTTTGGTTCCAAGACGAGGAGGTTCCTCTAAGATCTCATGGCCCTGCTTCCTCCCAGTCCCCTCACAGGACATTTTCTTCCCACAGGTGGAAAAGGAGGGAGCTACTCTCAGGCTGCGTGTAAGTGGTGGGGGTGGGAGTGTGGAGGAGCTCACCCACCCCATAATTCCTCCTGTCCCACGTCTCCTGAGGGCTCTGACCAGGTCCTGTTTTTGTTCTACTCCAGCCAGCGACAGTGCCCAGGGCTCTGATGTGTCTCTCACAGCTTGAAAAGGTGAGATTCTTGGG</sequence>
        </consensus-sequence-block>
		
        <consensus-sequence-block reference-sequence-id="ref16" 
		                          start="3037" 
								  end="3093" 
								  strand="-1" 
								  phase-set="3" 
								  continuity="false" 
								  expected-copy-number="1">
          <sequence>AGTGGGGAAAGGCCTGGGTAATGGAGATTCTTTGATTGGGATGTTTCGCGTGTGTG</sequence>
        </consensus-sequence-block>
		
        <consensus-sequence-block reference-sequence-id="ref16" 
		                          start="3093" 
								  end="3330" 
								  strand="-1" 
								  phase-set="4" 
								  continuity="true" 
								  expected-copy-number="1">
          <sequence>GTGGGCTGTTCAGAGTGTCATCACTTACCATGACTAACCAGAATTTGTTCATGACTGTTGTTTTCTGTAGCCTGAGACAGCTGTCTTGTGAGGGACTGAGATGCAGGATTTCTTCACGCCTCCCCTTTGTGACTTCAAGAGCCTCTGGCATCTCTTTCTGCAAAGGCACCTGAATGTGTCTGCGTCCCTGTTAGCATAATGTGAGGAGGTGGAGAGACAGCCCACCCTTGTGTCCAC</sequence>
        </consensus-sequence-block>
		
      </consensus-sequence>
	  
    </typing>
	
  </sample>
  
</hml>
